# Supplementary material for: In Vitro and Randomized Controlled Clinical Study of Natural Constituents’ Anti-HPV Potential for Treatment of Plantar Warts Supported with In Silico Studies and Network Analysis
Source: Pharmaceuticals (Basel). 2024 Jun 10;17(6):759. doi: 10.3390/ph17060759 (PMC11206833; doi:10.3390/ph17060759)
Supplement: Supplementary file 1 [file pharmaceuticals-17-00759-s001.zip]

Archive with 1 entries (1 files):
- pharmaceuticals-2993944-supplementary (7).pdf
